# Supplementary material for: PmrA Mutations in Drug-Resistant Acinetobacter baumannii Affect Sensor Kinase-Response Regulator Interaction and Phosphotransfer
Source: Microorganisms. 2025 Nov 15;13(11):2600. doi: 10.3390/microorganisms13112600 (PMC12654582; doi:10.3390/microorganisms13112600)
Supplement: Supplementary file 1 [file microorganisms-13-02600-s001.zip]

Archive with 1 entries (1 files):
- microorganisms-3953440-supplementary.pdf
